# Supplementary material for: The Mediterranean-DASH Intervention for Neurodegenerative Delay (MIND) Diet and Metabolites in Chronic Kidney Disease
Source: Nutrients. 2024 Jul 29;16(15):2458. doi: 10.3390/nu16152458 (PMC11314466; doi:10.3390/nu16152458)
Supplement: Supplementary file 1 [file nutrients-16-02458-s001.zip › Supplemental Tables 070824.xlsx]

## Sheet: Table S1
Table S1. Association of the MIND diet with incident CKD (eGFR <60 mL/min/1.73 m2) in the REGARDS cohort.
	RR (95% CI)	p-value
Model 1	0.88 (0.86, 0.90)	1.2e-27
Model 2	0.89 (0.88, 0.92)	8.28e-20
Model 3	0.92 (0.90, 0.94)	2.62e-12
Model 1 adjusts for age, sex, race, and total calories.
Model 2 further adjusts for BMI, diabetes, and hypertension.
Model 3 further adjusts for alcohol intake, smoking, physical activity, education, income, and region.
Incident CKD defined as eGFR <60 mL/min/1.73 m2 at follow-up.
Abbreviations: RR, risk ratio; CI, confidence interval; CKD, chronic kidney disease.

## Sheet: Table S2
Table S2. MIND-metabolites associated with incident CKD (eGFR <60 mL/min/1.73 m2) in the REGARDS case-cohort ancillary study.
			Model 1			Model 2
			N = 726			N = 726
Metabolite	Class	Direct Parent	OR	95% CI	pvalue	OR	95% CI	pvalue
Guanosine	Purine nucleosides	Purine nucleosides	2.39947	[1.59, 3.62]	3.2555e-05	2.27715	[1.53, 3.39]	5.6263e-05
TG(16:0_16:0_18:2)	Glycerolipids	TG	1.64226	[1.16, 2.32]	0.00471591	1.53013	[1.08, 2.17]	0.017164
TG(16:0_16:1_18:1)	Glycerolipids	TG	1.64226	[1.16, 2.32]	0.00471591	1.53013	[1.08, 2.17]	0.017164
TG(16:0_16:0_18:1)	Glycerolipids	TG	1.58445	[1.15, 2.18]	0.00487685	1.47755	[1.06, 2.06]	0.0206819
TG(16:0_17:0_18:2)	Glycerolipids	TG	1.52408	[1.12, 2.07]	0.00681484	1.43744	[1.05, 1.96]	0.0222109
TG(16:0_18:1_18:1)	Glycerolipids	TG	1.50867	[1.10, 2.08]	0.0119013	1.41788	[1.02, 1.97]	0.0369617
TG(16:0_18:0_18:0)	Glycerolipids	TG	1.47155	[1.08, 2.00]	0.0135901	1.38607	[1.01, 1.90]	0.0410189
Indole-3-propionic acid	Indoles and derivatives	Indolyl carboxylic acids and derivatives	0.695819	[0.52, 0.93]	0.0151043	0.718755	[0.52, 0.99]	0.0424985
LPE(22:4)	Glycerophospholipids	LPE	1.42762	[1.07, 1.90]	0.01529	1.39809	[1.03, 1.91]	0.0340838
TG(16:0_17:1_18:2)	Glycerolipids	TG	1.52965	[1.08, 2.16]	0.0164472	1.4976	[1.06, 2.12]	0.0234336
Gluconic acid	Carbohydrates and carbohydrate conjugates	Sugar acids and derivatives	1.48788	[1.07, 2.07]	0.0176358	1.43118	[1.01, 2.02]	0.0408987
TG(16:0_18:0_18:1)	Glycerolipids	TG	1.42415	[1.05, 1.93]	0.021889	1.33106	[0.97, 1.82]	0.0751235
TG(16:0_17:1_18:1)	Glycerolipids	TG	1.40157	[1.05, 1.87]	0.0228827	1.33603	[0.99, 1.80]	0.056382
LPC(22:5)	Glycerophospholipids	LPC	1.3969	[1.05, 1.86]	0.0233349	1.40622	[1.04, 1.89]	0.0250594
TG(16:0_18:1_19:1)	Glycerolipids	TG	1.35369	[1.02, 1.79]	0.0348449	1.31124	[0.98, 1.75]	0.0654271
TG(17:0_18:0_18:1)	Glycerolipids	TG	1.32691	[1.02, 1.73]	0.0362819	1.25894	[0.95, 1.66]	0.104725
Uric acid	Purines and purine derivatives	Xanthines	1.3676	[1.02, 1.83]	0.0363397	1.32887	[0.98, 1.80]	0.0647673
S-Adenosyl-L-homocysteine	Lactones	Gamma butyrolactones	1.39065	[1.01, 1.91]	0.0426405	1.39916	[1.00, 1.96]	0.0503095
TG(17:0_18:0_18:1)	Glycerolipids	TG	1.33312	[1.01, 1.76]	0.0433223	1.28162	[0.96, 1.71]	0.0894864
Dimethylguanidino valeric acid	Keto acids and derivatives	Short-chain keto acids and derivatives	1.41085	[0.99, 2.01]	0.057273	1.3662	[0.94, 1.98]	0.0975569
PC(18:0_22:4)	Glycerophospholipids	PC	1.28334	[0.98, 1.68]	0.0681181	1.27444	[0.97, 1.67]	0.0795699
PC(18:0_20:4)	Glycerophospholipids	PC	1.28798	[0.98, 1.69]	0.0684203	1.27802	[0.97, 1.68]	0.08131
TG(18:2_22:6_22:6)	Glycerolipids	TG	0.767272	[0.57, 1.03]	0.0768647	0.734734	[0.54, 1.00]	0.0489523
PI(16:0_20:5)	Glycerophospholipids	PI	1.2478	[0.97, 1.60]	0.0828183	1.22282	[0.95, 1.58]	0.119237
C7 carnitine	Fatty Acyls	Acyl carnitines	1.26018	[0.95, 1.68]	0.114461	1.23445	[0.90, 1.70]	0.197245
LPE(22:6)	Glycerophospholipids	LPE	0.82582	[0.65, 1.05]	0.11966	0.825501	[0.63, 1.08]	0.160211
TG(18:1_18:1_22:6)	Glycerolipids	TG	0.798608	[0.60, 1.07]	0.128381	0.783439	[0.58, 1.06]	0.10993
TG(18:2_18:2_22:5)	Glycerolipids	TG	0.788934	[0.58, 1.07]	0.131313	0.782946	[0.56, 1.09]	0.146737
TG(18:1_20:3_20:4)	Glycerolipids	TG	0.812732	[0.61, 1.08]	0.158069	0.796465	[0.59, 1.07]	0.131684
PC(17:0_20:4)	Glycerophospholipids	PC	1.25024	[0.91, 1.71]	0.164714	1.23602	[0.90, 1.70]	0.194965
PC(19:0_20:4)	Glycerophospholipids	PC	1.23032	[0.91, 1.67]	0.184175	1.26389	[0.92, 1.74]	0.149745
SMd(18:1/25:0)	Sphingolipids	Phosphosphingolipids	0.821194	[0.61, 1.10]	0.187186	0.827227	[0.62, 1.11]	0.20657
TG(18:1_18:2_22:6)	Glycerolipids	TG	0.819117	[0.60, 1.11]	0.19743	0.816951	[0.59, 1.12]	0.212425
PC(18:0_22:6)	Glycerophospholipids	PC	0.810875	[0.58, 1.13]	0.219268	0.849134	[0.61, 1.19]	0.342767
TG(18:2_20:3_20:4)	Glycerolipids	TG	1.19792	[0.88, 1.62]	0.242312	1.15772	[0.84, 1.60]	0.370236
TG(18:2_18:2_22:6)	Glycerolipids	TG	0.834814	[0.62, 1.13]	0.243235	0.836702	[0.61, 1.15]	0.272979
TG(16:0_18:3_22:6)	Glycerolipids	TG	0.863928	[0.63, 1.18]	0.362153	0.851477	[0.61, 1.19]	0.345568
TG(18:1_20:3_20:4)	Glycerolipids	TG	0.872553	[0.64, 1.18]	0.376617	0.906761	[0.66, 1.25]	0.545479
TG(16:0_18:1_22:6)	Glycerolipids	TG	0.888452	[0.66, 1.20]	0.436189	0.830668	[0.61, 1.13]	0.230378
PC(38:6)	Glycerophospholipids	PC	0.886974	[0.65, 1.21]	0.443036	0.913132	[0.66, 1.26]	0.576781
TG(16:1_18:2_22:6)	Glycerolipids	TG	0.88537	[0.65, 1.21]	0.449223	0.870384	[0.62, 1.22]	0.415691
TG(18:1_20:4_22:6)	Glycerolipids	TG	0.905921	[0.68, 1.21]	0.501704	0.858001	[0.64, 1.15]	0.31206
TG(18:2_20:5_20:5)	Glycerolipids	TG	0.918014	[0.70, 1.21]	0.537312	0.903746	[0.68, 1.20]	0.484304
TG(18:3_20:4_20:4)	Glycerolipids	TG	1.0919	[0.81, 1.47]	0.56129	1.0579	[0.77, 1.45]	0.726094
PC(17:0_22:6)	Glycerophospholipids	PC	0.927369	[0.71, 1.21]	0.581368	0.97774	[0.74, 1.29]	0.872209
PC(36:5)	Glycerophospholipids	PC	0.933414	[0.71, 1.23]	0.628334	0.900125	[0.68, 1.20]	0.469998
TG(16:0_18:2_22:6)	Glycerolipids	TG	0.930678	[0.69, 1.26]	0.64196	0.902851	[0.65, 1.25]	0.532925
TG(18:1_18:2_20:5)	Glycerolipids	TG	0.928749	[0.67, 1.28]	0.650943	0.895123	[0.64, 1.26]	0.52013
TG(18:1_18:1_22:5)	Glycerolipids	TG	1.06801	[0.80, 1.43]	0.658914	1.03541	[0.77, 1.39]	0.818661
LPC(22:6)	Glycerophospholipids	LPC	0.95713	[0.74, 1.23]	0.733623	1.00653	[0.76, 1.33]	0.963103
Pantothenic acid	Alcohols and polyols	Secondary alcohols	1.05379	[0.74, 1.49]	0.768079	1.0305	[0.71, 1.49]	0.871869
TG(14:0_18:2_22:6)	Glycerolipids	TG	0.956943	[0.70, 1.32]	0.786067	0.932477	[0.66, 1.31]	0.687879
TG(54:8)	Glycerolipids	TG	1.03597	[0.76, 1.41]	0.82185	1.02529	[0.74, 1.42]	0.87923
PC(18:2_22:6)	Glycerophospholipids	PC	0.985796	[0.74, 1.31]	0.920508	1.05864	[0.77, 1.45]	0.724265
TG(18:1_18:2_22:4)	Glycerolipids	TG	0.98721	[0.75, 1.30]	0.926034	0.993097	[0.75, 1.31]	0.960989
TG(18:2_18:2_20:5)	Glycerolipids	TG	0.991281	[0.75, 1.31]	0.950293	1.00771	[0.75, 1.36]	0.959636
TG(18:2_18:2_22:5)	Glycerolipids	TG	0.99244	[0.72, 1.37]	0.963229	1.05871	[0.75, 1.49]	0.741239
Model 1 adjusts for age, sex, and race.
Model 2 additionally adjusts for alcohol intake, smoking, and BMI.
Incident CKD is defined as an eGFR <60 mL/min/1.73 m2 at follow-up.
Abbreviations: OR, odds ratio; CI, confidence interval; LPC, lysophosphatidylcholine; LPE, lysophosphatidylethanolamine; PC, phosphatidylcholine; PI, phosphatidylinositol; SMd, sphingolipid; TG, triacylglycerol.

## Sheet: Table S3
Table S3. Guanosine mediates the relationship between the MIND diet and incident CKD (eGFR <60 mL/min/1.73 m2) in the REGARDS case-cohort ancillary study.
	OR total effect	OR natural direct effect	OR natural indirect effect	p-value for indirect effect
Model 1	0.86 [0.76, 0.97]	0.93 [0.82, 1.04]	0.93 [0.89, 0.96]	0.0001
Model 2	0.85 [0.75, 0.96]	0.92 [0.80, 1.03]	0.93 [0.89, 0.97]	0.0004
Model 1 is unadjusted.
Model 2 adjusted for age, race, and sex.
Incident CKD defined as eGFR <60 mL/min/1.73 m2 at follow-up.
Abbreviations: OR, odds ratio; CKD, chronic kidney disease.

## Sheet: Table S4
Table S4. Metabolites associated with the MIND diet in the REGARDS case-cohort ancillary study.
			Model 1			Model 2
			N = 1451			N = 1451
Metabolite	Class	Direct Parent	Estimate	95% CI	pvalue	Estimate	95% CI	pvalue
TG(18:2_22:6_22:6)	Glycerolipids	TG	0.166748	[0.12, 0.21]	8.82672e-12	0.164054	[0.12, 0.21]	3.42807e-11
PC(36:5)	Glycerophospholipids	PC	0.154888	[0.11, 0.20]	3.24208e-11	0.150799	[0.10, 0.20]	3.91131e-10
TG(18:2_20:5_20:5)	Glycerolipids	TG	0.160759	[0.11, 0.21]	3.25094e-11	0.156948	[0.11, 0.20]	4.20656e-11
TG(18:2_18:2_22:6)	Glycerolipids	TG	0.152557	[0.11, 0.20]	3.29186e-10	0.154014	[0.11, 0.20]	9.84262e-11
PC(17:0_20:4)	Glycerophospholipids	PC	-0.161547	[-0.21, -0.11]	4.92586e-10	-0.168405	[-0.22, -0.12]	5.20994e-11
TG(18:1_18:2_22:6)	Glycerolipids	TG	0.147921	[0.10, 0.19]	8.3183e-10	0.149239	[0.10, 0.20]	4.39861e-10
PC(38:6)	Glycerophospholipids	PC	0.154438	[0.10, 0.20]	1.79599e-09	0.138912	[0.09, 0.19]	6.9881e-08
TG(18:1_18:1_22:6)	Glycerolipids	TG	0.142225	[0.09, 0.19]	6.42446e-09	0.146701	[0.10, 0.20]	4.98285e-09
TG(18:2_18:2_20:5)	Glycerolipids	TG	0.136369	[0.09, 0.18]	6.84678e-09	0.13544	[0.09, 0.18]	3.10379e-09
C7 carnitine	Fatty Acyls	Acyl carnitines	-0.129211	[-0.17, -0.09]	9.06479e-09	-0.1329	[-0.18, -0.09]	7.36354e-09
TG(18:1_20:4_22:6)	Glycerolipids	TG	0.128598	[0.08, 0.17]	1.18018e-08	0.129825	[0.08, 0.17]	1.94166e-08
PC(18:0_22:4)	Glycerophospholipids	PC	-0.139113	[-0.19, -0.09]	6.54325e-08	-0.140112	[-0.19, -0.09]	1.53377e-07
TG(16:1_18:2_22:6)	Glycerolipids	TG	0.124662	[0.08, 0.17]	7.43535e-08	0.126926	[0.08, 0.17]	3.04499e-08
SMd(18:1/25:0)	Sphingolipids	Phosphosphingolipids	0.134877	[0.09, 0.18]	7.72562e-08	0.114984	[0.07, 0.16]	3.22693e-06
PC(18:0_20:4)	Glycerophospholipids	PC	-0.137861	[-0.19, -0.09]	8.99555e-08	-0.137831	[-0.19, -0.09]	2.57539e-07
Guanosine	Purine nucleosides	Purine nucleosides	-0.102011	[-0.14, -0.06]	1.23803e-07	-0.0859167	[-0.12, -0.05]	1.10923e-05
TG(16:0_18:3_22:6)	Glycerolipids	TG	0.12271	[0.08, 0.17]	1.24201e-07	0.125164	[0.08, 0.17]	4.57894e-08
LPC(22:5)	Glycerophospholipids	LPC	-0.126721	[-0.17, -0.08]	2.5389e-07	-0.132005	[-0.18, -0.08]	1.86251e-07
LPC(22:6)	Glycerophospholipids	LPC	0.121211	[0.07, 0.17]	4.73906e-07	0.0995237	[0.05, 0.14]	1.74257e-05
TG(18:2_18:2_22:5)	Glycerolipids	TG	0.120678	[0.07, 0.17]	5.01265e-07	0.12287	[0.08, 0.17]	2.59342e-07
TG(54:8)	Glycerolipids	TG	0.116803	[0.07, 0.16]	5.85893e-07	0.119978	[0.07, 0.17]	2.88131e-07
TG(18:1_20:3_20:4)	Glycerolipids	TG	0.115761	[0.07, 0.16]	1.10573e-06	0.11895	[0.07, 0.17]	1.11662e-06
TG(18:1_20:3_20:4)	Glycerolipids	TG	0.10926	[0.07, 0.15]	1.15521e-06	0.106229	[0.06, 0.15]	1.68884e-06
TG(16:0_18:2_22:6)	Glycerolipids	TG	0.111938	[0.07, 0.16]	1.18161e-06	0.117726	[0.07, 0.16]	3.18148e-07
TG(16:0_18:1_22:6)	Glycerolipids	TG	0.109064	[0.07, 0.15]	1.26607e-06	0.114138	[0.07, 0.16]	8.49133e-07
TG(14:0_18:2_22:6)	Glycerolipids	TG	0.106929	[0.06, 0.15]	2.36726e-06	0.108937	[0.06, 0.15]	2.25037e-06
Indole-3-propionic acid	Indoles and derivatives	Indolyl carboxylic acids and derivatives	0.114165	[0.07, 0.16]	2.49157e-06	0.0945888	[0.05, 0.14]	6.75068e-05
Gluconic acid	Carbohydrates and carbohydrate conjugates	Sugar acids and derivatives	-0.0941603	[-0.13, -0.05]	4.06188e-06	-0.0781478	[-0.12, -0.04]	9.96032e-05
PI(16:0_20:5)	Glycerophospholipids	PI	-0.112419	[-0.16, -0.06]	4.49694e-06	-0.112075	[-0.16, -0.06]	9.25532e-06
PC(19:0_20:4)	Glycerophospholipids	PC	-0.118566	[-0.17, -0.07]	7.21119e-06	-0.132326	[-0.18, -0.08]	3.42599e-07
S-Adenosyl-L-homocysteine	Lactones	Gamma butyrolactones	-0.0898605	[-0.13, -0.05]	1.01991e-05	-0.0851136	[-0.13, -0.04]	4.51812e-05
TG(16:0_17:0_18:2)	Glycerolipids	TG	-0.104597	[-0.15, -0.06]	1.45749e-05	-0.0901272	[-0.14, -0.04]	0.000122974
PC(18:2_22:6)	Glycerophospholipids	PC	0.0919709	[0.05, 0.13]	1.75125e-05	0.068433	[0.03, 0.11]	0.00127204
LPE(22:6)	Glycerophospholipids	LPE	0.108943	[0.06, 0.16]	1.76578e-05	0.0947398	[0.05, 0.14]	0.000150556
Dimethylguanidino valeric acid	Keto acids and derivatives	Short-chain keto acids and derivatives	-0.090298	[-0.13, -0.05]	1.82915e-05	-0.0555713	[-0.10, -0.01]	0.00805652
LPE(22:4)	Glycerophospholipids	LPE	-0.117218	[-0.17, -0.06]	2.0017e-05	-0.117311	[-0.17, -0.06]	1.89015e-05
TG(18:1_18:2_20:5)	Glycerolipids	TG	0.0942005	[0.05, 0.14]	2.93526e-05	0.100474	[0.06, 0.14]	6.9099e-06
TG(17:0_18:0_18:1)	Glycerolipids	TG	-0.102227	[-0.15, -0.05]	3.45506e-05	-0.0871417	[-0.13, -0.04]	0.000305631
TG(18:1_18:2_22:4)	Glycerolipids	TG	0.0871016	[0.05, 0.13]	4.49589e-05	0.0919042	[0.05, 0.13]	2.7646e-05
Pantothenic acid	Alcohols and polyols	Secondary alcohols	0.0934215	[0.05, 0.14]	4.88948e-05	0.0882811	[0.04, 0.13]	0.000105468
PC(17:0_22:6)	Glycerophospholipids	PC	0.104097	[0.05, 0.15]	5.0864e-05	0.0851609	[0.04, 0.13]	0.000692352
TG(18:2_20:3_20:4)	Glycerolipids	TG	0.090971	[0.05, 0.14]	7.85371e-05	0.0906298	[0.05, 0.14]	7.85587e-05
TG(18:1_18:1_22:5)	Glycerolipids	TG	-0.0877097	[-0.13, -0.04]	9.70795e-05	-0.082668	[-0.13, -0.04]	0.000352787
TG(18:2_18:2_22:5)	Glycerolipids	TG	0.0914237	[0.05, 0.14]	9.78012e-05	0.0911716	[0.05, 0.13]	4.70033e-05
TG(16:0_18:1_19:1)	Glycerolipids	TG	-0.0922511	[-0.14, -0.05]	9.91542e-05	-0.0810214	[-0.13, -0.04]	0.000500666
TG(16:0_16:0_18:2)	Glycerolipids	TG	-0.0922706	[-0.14, -0.04]	0.000151534	-0.0752219	[-0.12, -0.03]	0.00145758
TG(16:0_16:1_18:1)	Glycerolipids	TG	-0.0922706	[-0.14, -0.04]	0.000151534	-0.0752219	[-0.12, -0.03]	0.00145758
TG(16:0_17:1_18:1)	Glycerolipids	TG	-0.08953	[-0.14, -0.04]	0.000168155	-0.0785844	[-0.13, -0.03]	0.000962849
PC(18:0_22:6)	Glycerophospholipids	PC	0.101007	[0.05, 0.15]	0.00016924	0.0927148	[0.04, 0.14]	0.000402812
TG(16:0_16:0_18:1)	Glycerolipids	TG	-0.0923332	[-0.14, -0.04]	0.000188041	-0.0747533	[-0.12, -0.03]	0.00174025
TG(16:0_17:1_18:2)	Glycerolipids	TG	-0.0821529	[-0.13, -0.04]	0.000197552	-0.0745044	[-0.12, -0.03]	0.000399242
TG(16:0_18:0_18:1)	Glycerolipids	TG	-0.092215	[-0.14, -0.04]	0.000198395	-0.0735212	[-0.12, -0.03]	0.00224229
Uric acid	Purines and purine derivatives	Xanthines	-0.0771428	[-0.12, -0.04]	0.000241231	-0.0495217	[-0.09, -0.01]	0.0121951
TG(16:0_18:1_18:1)	Glycerolipids	TG	-0.0821475	[-0.13, -0.04]	0.00024251	-0.0672415	[-0.11, -0.02]	0.00249222
TG(16:0_18:0_18:0)	Glycerolipids	TG	-0.0795792	[-0.12, -0.04]	0.000268089	-0.0661251	[-0.11, -0.02]	0.00249186
TG(18:3_20:4_20:4)	Glycerolipids	TG	0.0828408	[0.04, 0.13]	0.000279814	0.0806243	[0.04, 0.13]	0.000404005
TG(17:0_18:0_18:1)	Glycerolipids	TG	-0.0847282	[-0.13, -0.04]	0.000293004	-0.074206	[-0.12, -0.03]	0.00137484
Model 1 adjusts for age, sex, race, and total calories.
Model 2 additionally adjusts for alcohol intake, smoking, and BMI.
Abbreviations: OR, odds ratio; CI, confidence interval; LPC, lysophosphatidylcholine; LPE, lysophosphatidylethanolamine; PC, phosphatidylcholine; PI, phosphatidylinositol; SMd, sphingolipid; TG, triacylglycerol.

## Sheet: Table S5
Table S5. Metabolites associated with the MIND diet in the REGARDS cohort random sample (sensitivity analyses).
			Model 1			Model 2
			N=841			N=841
Metabolite	Class	Direct Parent	Estimate	95% CI	pvalue	Estimate	95% CI	pvalue
TG(18:2_22:6_22:6)	Glycerolipids	TG	0.154058	[0.10, 0.21]	8.16034e-09	0.149714	[0.10, 0.20]	4.1772e-08
PC(36:5)	Glycerophospholipids	PC	0.135813	[0.09, 0.18]	7.48952e-08	0.132191	[0.08, 0.18]	6.37883e-07
TG(18:2_20:5_20:5)	Glycerolipids	TG	0.138822	[0.09, 0.19]	1.24018e-07	0.133337	[0.08, 0.18]	3.25693e-07
TG(18:2_18:2_22:6)	Glycerolipids	TG	0.138778	[0.09, 0.19]	1.5113e-07	0.140108	[0.09, 0.19]	7.77854e-08
TG(18:1_18:2_22:6)	Glycerolipids	TG	0.135467	[0.08, 0.19]	3.41676e-07	0.136822	[0.09, 0.19]	2.71152e-07
PC(38:6)	Glycerophospholipids	PC	0.144729	[0.09, 0.20]	3.93369e-07	0.131731	[0.07, 0.19]	6.4028e-06
PC(18:0_22:4)	Glycerophospholipids	PC	-0.141651	[-0.20, -0.09]	6.8345e-07	-0.138668	[-0.20, -0.08]	3.40711e-06
PC(18:0_20:4)	Glycerophospholipids	PC	-0.140759	[-0.20, -0.08]	9.4309e-07	-0.136831	[-0.20, -0.08]	5.41456e-06
PC(17:0_20:4)	Glycerophospholipids	PC	-0.142941	[-0.20, -0.09]	1.04201e-06	-0.14596	[-0.20, -0.09]	4.16108e-07
TG(18:1_20:4_22:6)	Glycerolipids	TG	0.12043	[0.07, 0.17]	1.24766e-06	0.121505	[0.07, 0.17]	2.31886e-06
Guanosine	Purine nucleosides	Purine nucleosides	-0.106839	[-0.15, -0.06]	1.50152e-06	-0.0915087	[-0.14, -0.05]	4.95091e-05
C7 carnitine	Fatty Acyls	Acyl carnitines	-0.12635	[-0.18, -0.08]	1.58711e-06	-0.127768	[-0.18, -0.08]	1.50313e-06
TG(18:1_18:1_22:6)	Glycerolipids	TG	0.130545	[0.08, 0.18]	2.53103e-06	0.134529	[0.08, 0.19]	2.49336e-06
PI(16:0_20:5)	Glycerophospholipids	PI	-0.126578	[-0.18, -0.07]	2.93323e-06	-0.123079	[-0.18, -0.07]	9.39104e-06
TG(18:2_18:2_20:5)	Glycerolipids	TG	0.116025	[0.07, 0.17]	4.54054e-06	0.11582	[0.07, 0.16]	3.53936e-06
LPC(22:5)	Glycerophospholipids	LPC	-0.12904	[-0.18, -0.07]	5.882e-06	-0.132025	[-0.19, -0.08]	5.49941e-06
Indole-3-propionic acid	Indoles and derivatives	Indolyl carboxylic acids and derivatives	0.12103	[0.07, 0.17]	7.58078e-06	0.100556	[0.05, 0.15]	0.000119005
SMd(18:1/25:0)	Sphingolipids	Phosphosphingolipids	0.12453	[0.07, 0.18]	8.62379e-06	0.109241	[0.05, 0.16]	9.69545e-05
TG(16:1_18:2_22:6)	Glycerolipids	TG	0.109029	[0.06, 0.16]	1.82418e-05	0.112903	[0.06, 0.16]	8.38792e-06
TG(16:0_18:3_22:6)	Glycerolipids	TG	0.10839	[0.06, 0.16]	2.3516e-05	0.111572	[0.06, 0.16]	1.05913e-05
TG(18:2_18:2_22:5)	Glycerolipids	TG	0.108887	[0.06, 0.16]	3.20581e-05	0.111751	[0.06, 0.16]	2.02566e-05
LPC(22:6)	Glycerophospholipids	LPC	0.106031	[0.06, 0.16]	3.93737e-05	0.0872719	[0.04, 0.14]	0.000666429
S-Adenosyl-L-homocysteine	Lactones	Gamma butyrolactones	-0.0928331	[-0.14, -0.05]	5.66467e-05	-0.0884463	[-0.13, -0.04]	0.00013774
TG(16:0_18:2_22:6)	Glycerolipids	TG	0.104269	[0.05, 0.16]	6.84489e-05	0.110761	[0.06, 0.16]	2.27633e-05
LPE(22:6)	Glycerophospholipids	LPE	0.101269	[0.05, 0.15]	8.06117e-05	0.0889826	[0.04, 0.14]	0.000798858
TG(18:1_20:3_20:4)	Glycerolipids	TG	0.105568	[0.05, 0.16]	8.42532e-05	0.108317	[0.05, 0.16]	9.46439e-05
TG(16:0_18:1_22:6)	Glycerolipids	TG	0.102054	[0.05, 0.15]	9.52488e-05	0.107597	[0.06, 0.16]	5.86788e-05
TG(16:0_17:0_18:2)	Glycerolipids	TG	-0.101262	[-0.15, -0.05]	0.0001152	-0.0854862	[-0.14, -0.03]	0.00101806
TG(18:1_20:3_20:4)	Glycerolipids	TG	0.0950863	[0.05, 0.14]	0.00011891	0.0949337	[0.05, 0.14]	0.000118737
LPE(22:4)	Glycerophospholipids	LPE	-0.118552	[-0.18, -0.06]	0.000125064	-0.11578	[-0.18, -0.06]	0.000144345
TG(54:8)	Glycerolipids	TG	0.0954643	[0.05, 0.14]	0.000135956	0.0991067	[0.05, 0.15]	9.87416e-05
Dimethylguanidino valeric acid	Keto acids and derivatives	Short-chain keto acids and derivatives	-0.0900979	[-0.14, -0.04]	0.000187359	-0.0585463	[-0.11, -0.01]	0.0145233
TG(14:0_18:2_22:6)	Glycerolipids	TG	0.0909549	[0.04, 0.14]	0.000212333	0.0933077	[0.04, 0.14]	0.000173573
Gluconic acid	Carbohydrates and carbohydrate conjugates	Sugar acids and derivatives	-0.0813185	[-0.12, -0.04]	0.000264501	-0.0686672	[-0.11, -0.03]	0.00165036
TG(17:0_18:0_18:1)	Glycerolipids	TG	-0.0971602	[-0.15, -0.04]	0.000309394	-0.0815469	[-0.13, -0.03]	0.00234978
PC(19:0_20:4)	Glycerophospholipids	PC	-0.109777	[-0.17, -0.05]	0.000349049	-0.118638	[-0.18, -0.06]	8.12183e-05
Pantothenic acid	Alcohols and polyols	Secondary alcohols	0.0867716	[0.04, 0.14]	0.000591035	0.0836974	[0.03, 0.13]	0.000845412
TG(18:1_18:1_22:5)	Glycerolipids	TG	-0.084149	[-0.13, -0.04]	0.000675725	-0.078241	[-0.13, -0.03]	0.00215066
TG(16:0_18:1_19:1)	Glycerolipids	TG	-0.0869491	[-0.14, -0.04]	0.000695362	-0.0745441	[-0.12, -0.02]	0.00380451
TG(16:0_16:0_18:2)	Glycerolipids	TG	-0.0899669	[-0.14, -0.04]	0.000753747	-0.0714343	[-0.12, -0.02]	0.0068868
TG(16:0_16:1_18:1)	Glycerolipids	TG	-0.0899669	[-0.14, -0.04]	0.000753747	-0.0714343	[-0.12, -0.02]	0.0068868
PC(18:2_22:6)	Glycerophospholipids	PC	0.0791638	[0.03, 0.13]	0.000768362	0.058202	[0.01, 0.10]	0.0134193
TG(16:0_18:0_18:1)	Glycerolipids	TG	-0.0914078	[-0.15, -0.04]	0.000866511	-0.0719257	[-0.13, -0.02]	0.00799188
TG(18:1_18:2_20:5)	Glycerolipids	TG	0.0844495	[0.03, 0.13]	0.00101743	0.0910719	[0.04, 0.14]	0.000337542
TG(16:0_17:1_18:1)	Glycerolipids	TG	-0.0838834	[-0.13, -0.03]	0.00104835	-0.0721673	[-0.12, -0.02]	0.00595029
TG(18:1_18:2_22:4)	Glycerolipids	TG	0.0801054	[0.03, 0.13]	0.00112128	0.086591	[0.04, 0.14]	0.000620954
TG(16:0_16:0_18:1)	Glycerolipids	TG	-0.08802	[-0.14, -0.03]	0.00127243	-0.0701881	[-0.12, -0.02]	0.00912863
Uric acid	Purines and purine derivatives	Xanthines	-0.0746163	[-0.12, -0.03]	0.00127322	-0.0489901	[-0.09, -0.01]	0.0254001
TG(16:0_17:1_18:2)	Glycerolipids	TG	-0.0788204	[-0.13, -0.03]	0.00128067	-0.0685112	[-0.11, -0.02]	0.0036981
TG(16:0_18:0_18:0)	Glycerolipids	TG	-0.0777479	[-0.13, -0.03]	0.00136554	-0.0619365	[-0.11, -0.01]	0.0127993
TG(17:0_18:0_18:1)	Glycerolipids	TG	-0.0812535	[-0.13, -0.03]	0.00139949	-0.0692972	[-0.12, -0.02]	0.00713272
TG(16:0_18:1_18:1)	Glycerolipids	TG	-0.0752645	[-0.12, -0.03]	0.00191816	-0.0582348	[-0.11, -0.01]	0.0190959
PC(17:0_22:6)	Glycerophospholipids	PC	0.0875371	[0.03, 0.14]	0.0023567	0.0703941	[0.01, 0.13]	0.0140209
TG(18:2_18:2_22:5)	Glycerolipids	TG	0.07477	[0.03, 0.12]	0.00267877	0.0776278	[0.03, 0.12]	0.00123571
TG(18:2_20:3_20:4)	Glycerolipids	TG	0.0726161	[0.02, 0.12]	0.00318699	0.0713508	[0.02, 0.12]	0.00448537
PC(18:0_22:6)	Glycerophospholipids	PC	0.0832118	[0.03, 0.14]	0.00351899	0.0770049	[0.02, 0.13]	0.00711932
TG(18:3_20:4_20:4)	Glycerolipids	TG	0.0653344	[0.02, 0.11]	0.00687997	0.0612574	[0.01, 0.11]	0.0130291
Model 1 adjusts for age, sex, race, and total calories.
Model 2 additionally adjusts for alcohol intake, smoking, and BMI.
Sample restricted to non-cases in the REGARDS cohort random sample.
Abbreviations: CI, confidence interval; LPC, lysophosphatidylcholine; LPE, lysophosphatidylethanolamine; PC, phosphatidylcholine; PI, phosphatidylinositol; SMd, sphingolipid; TG, triacylglycerol.

## Sheet: Table S6
Table S6. MIND-metabolites associated with incident CKD in the REGARDS cohort random sample (sensitivity analyses).
			Model 1			Model 2
			N = 285			N = 285
Metabolite	Class	Direct Parent	OR	95% CI	pvalue	OR	95% CI	pvalue
TG(16:0_18:1_19:1)	Glycerolipids	TG	2.08888	[1.36, 3.20]	0.000758857	2.02295	[1.29, 3.17]	0.00218432
TG(16:0_18:0_18:0)	Glycerolipids	TG	2.14077	[1.31, 3.49]	0.00235177	2.06713	[1.23, 3.47]	0.00603549
Guanosine	Purine nucleosides	Purine nucleosides	2.67916	[1.41, 5.09]	0.00270507	2.43367	[1.28, 4.62]	0.00670662
TG(17:0_18:0_18:1)	Glycerolipids	TG	1.85856	[1.23, 2.81]	0.00353346	1.80896	[1.15, 2.83]	0.00989794
TG(16:0_17:1_18:1)	Glycerolipids	TG	1.88749	[1.20, 2.96]	0.00593233	1.81884	[1.11, 2.97]	0.0169185
TG(16:0_17:0_18:2)	Glycerolipids	TG	1.9275	[1.20, 3.10]	0.00702577	1.8256	[1.06, 3.14]	0.0298742
TG(16:0_18:1_18:1)	Glycerolipids	TG	1.94371	[1.19, 3.19]	0.00862106	1.82457	[1.08, 3.08]	0.0244188
TG(17:0_18:0_18:1)	Glycerolipids	TG	1.80814	[1.14, 2.88]	0.0127995	1.7398	[1.05, 2.89]	0.0328621
TG(16:0_18:0_18:1)	Glycerolipids	TG	1.90001	[1.11, 3.25]	0.0194225	1.78974	[0.98, 3.27]	0.05891
LPE(22:4)	Glycerophospholipids	LPE	1.92591	[1.11, 3.36]	0.0208519	1.85224	[1.03, 3.33]	0.0396324
PC(18:0_22:4)	Glycerophospholipids	PC	1.62819	[1.05, 2.53]	0.0308574	1.65588	[1.08, 2.55]	0.021698
PC(18:0_20:4)	Glycerophospholipids	PC	1.63498	[1.05, 2.56]	0.03133	1.66711	[1.08, 2.58]	0.0218344
TG(18:2_20:5_20:5)	Glycerolipids	TG	0.677014	[0.46, 0.99]	0.043326	0.621751	[0.42, 0.91]	0.0158587
PC(17:0_20:4)	Glycerophospholipids	PC	2.00474	[1.02, 3.95]	0.0441832	1.91389	[1.05, 3.49]	0.0343034
TG(16:0_16:0_18:1)	Glycerolipids	TG	1.71756	[1.01, 2.92]	0.0463692	1.60141	[0.87, 2.94]	0.128773
TG(16:0_16:0_18:2)	Glycerolipids	TG	1.7193	[0.99, 3.00]	0.0561388	1.588	[0.83, 3.04]	0.161631
TG(16:0_16:1_18:1)	Glycerolipids	TG	1.7193	[0.99, 3.00]	0.0561388	1.588	[0.83, 3.04]	0.161631
PC(19:0_20:4)	Glycerophospholipids	PC	1.76857	[0.98, 3.20]	0.0600116	1.86481	[1.08, 3.21]	0.02474
TG(18:2_22:6_22:6)	Glycerolipids	TG	0.615306	[0.37, 1.03]	0.0653892	0.56159	[0.33, 0.95]	0.0315105
LPC(22:6)	Glycerophospholipids	LPC	0.735152	[0.53, 1.02]	0.0671123	0.766239	[0.53, 1.11]	0.162438
TG(16:0_17:1_18:2)	Glycerolipids	TG	1.63396	[0.96, 2.78]	0.0703598	1.54462	[0.88, 2.71]	0.129479
Indole-3-propionic acid	Indoles and derivatives	Indolyl carboxylic acids and derivatives	0.661748	[0.42, 1.05]	0.0776863	0.694189	[0.42, 1.16]	0.161339
PI(16:0_20:5)	Glycerophospholipids	PI	1.56204	[0.92, 2.65]	0.0982951	1.50905	[0.90, 2.53]	0.119115
Dimethylguanidino valeric acid	Keto acids and derivatives	Short-chain keto acids and derivatives	1.84917	[0.85, 4.04]	0.122366	1.83291	[0.77, 4.39]	0.173267
TG(18:2_18:2_22:5)	Glycerolipids	TG	0.748018	[0.51, 1.10]	0.142803	0.696502	[0.42, 1.14]	0.15172
TG(18:2_18:2_22:5)	Glycerolipids	TG	0.694261	[0.42, 1.15]	0.15601	0.637025	[0.37, 1.09]	0.10039
TG(18:2_18:2_22:6)	Glycerolipids	TG	0.684969	[0.40, 1.16]	0.158288	0.644539	[0.36, 1.16]	0.142306
TG(16:0_18:3_22:6)	Glycerolipids	TG	0.674156	[0.38, 1.19]	0.171826	0.606887	[0.33, 1.13]	0.11269
TG(18:1_18:2_22:6)	Glycerolipids	TG	0.708973	[0.41, 1.22]	0.212431	0.678529	[0.39, 1.17]	0.164977
TG(18:1_18:1_22:5)	Glycerolipids	TG	1.33021	[0.85, 2.09]	0.215933	1.23587	[0.78, 1.95]	0.362641
PC(36:5)	Glycerophospholipids	PC	0.780534	[0.52, 1.16]	0.223357	0.708382	[0.44, 1.14]	0.154005
LPC(22:5)	Glycerophospholipids	LPC	1.39586	[0.81, 2.42]	0.233352	1.40119	[0.82, 2.41]	0.220941
TG(16:1_18:2_22:6)	Glycerolipids	TG	0.719647	[0.41, 1.25]	0.240915	0.645729	[0.35, 1.19]	0.160451
TG(18:1_20:4_22:6)	Glycerolipids	TG	0.746531	[0.45, 1.23]	0.253247	0.658064	[0.40, 1.07]	0.0913485
Uric acid	Purines and purine derivatives	Xanthines	1.47516	[0.75, 2.89]	0.256078	1.37249	[0.68, 2.78]	0.377668
Gluconic acid	Carbohydrates and carbohydrate conjugates	Sugar acids and derivatives	1.40088	[0.78, 2.51]	0.256291	1.22321	[0.65, 2.30]	0.53076
TG(54:8)	Glycerolipids	TG	0.766648	[0.48, 1.22]	0.257643	0.663613	[0.38, 1.16]	0.14666
TG(18:1_18:1_22:6)	Glycerolipids	TG	0.770487	[0.48, 1.24]	0.285002	0.73211	[0.45, 1.20]	0.212287
TG(18:2_18:2_20:5)	Glycerolipids	TG	0.801403	[0.53, 1.21]	0.291286	0.727453	[0.44, 1.21]	0.220667
C7 carnitine	Fatty Acyls	Acyl carnitines	1.33299	[0.76, 2.32]	0.309631	1.41781	[0.70, 2.86]	0.327947
PC(38:6)	Glycerophospholipids	PC	0.808373	[0.52, 1.26]	0.344236	0.837837	[0.51, 1.38]	0.485456
TG(18:1_18:2_20:5)	Glycerolipids	TG	0.778696	[0.46, 1.33]	0.35849	0.680651	[0.38, 1.22]	0.19649
SMd(18:1/25:0)	Sphingolipids	Phosphosphingolipids	0.853738	[0.58, 1.26]	0.42134	0.873341	[0.55, 1.37]	0.557382
LPE(22:6)	Glycerophospholipids	LPE	0.870392	[0.60, 1.26]	0.457717	0.891305	[0.59, 1.35]	0.584322
TG(16:0_18:2_22:6)	Glycerolipids	TG	0.833291	[0.50, 1.40]	0.489513	0.760006	[0.43, 1.34]	0.341278
TG(18:1_20:3_20:4)	Glycerolipids	TG	0.835546	[0.50, 1.40]	0.496269	0.793497	[0.47, 1.34]	0.383429
TG(16:0_18:1_22:6)	Glycerolipids	TG	0.84995	[0.51, 1.42]	0.535933	0.767405	[0.46, 1.28]	0.310398
S-Adenosyl-L-homocysteine	Lactones	Gamma butyrolactones	0.827375	[0.44, 1.54]	0.548237	0.834264	[0.42, 1.66]	0.603677
Pantothenic acid	Alcohols and polyols	Secondary alcohols	0.852177	[0.50, 1.46]	0.557588	0.838129	[0.48, 1.46]	0.532294
TG(18:1_20:3_20:4)	Glycerolipids	TG	0.883356	[0.57, 1.38]	0.584889	0.851809	[0.53, 1.37]	0.50795
PC(18:2_22:6)	Glycerophospholipids	PC	1.09386	[0.75, 1.60]	0.644066	1.18535	[0.66, 2.11]	0.563024
TG(14:0_18:2_22:6)	Glycerolipids	TG	0.884771	[0.52, 1.51]	0.651634	0.793886	[0.42, 1.51]	0.480412
PC(18:0_22:6)	Glycerophospholipids	PC	0.899133	[0.52, 1.55]	0.702569	0.968526	[0.54, 1.73]	0.913328
PC(17:0_22:6)	Glycerophospholipids	PC	0.96972	[0.68, 1.39]	0.865588	1.01987	[0.69, 1.52]	0.92256
TG(18:3_20:4_20:4)	Glycerolipids	TG	0.972379	[0.69, 1.38]	0.874796	0.866652	[0.56, 1.34]	0.518411
TG(18:2_20:3_20:4)	Glycerolipids	TG	1.0185	[0.71, 1.45]	0.919269	0.882603	[0.57, 1.36]	0.567216
TG(18:1_18:2_22:4)	Glycerolipids	TG	1.01517	[0.65, 1.58]	0.946428	0.984103	[0.61, 1.58]	0.947012
Model 1 adjusts for age, sex, and race.
Model 2 additionally adjusts for alcohol intake, smoking, and BMI.
Sample restricted to non-cases in the REGARDS cohort random sample.
Incident CKD is defined as an eGFR <60 mL/min/1.73 m2 at follow-up and a >40% decrease in eGFR from baseline.
Abbreviations: OR, odds ratio; CI, confidence interval; LPC, lysophosphatidylcholine; LPE, lysophosphatidylethanolamine; PC, phosphatidylcholine; PI, phosphatidylinositol; SMd, sphingolipid; TG, triacylglycerol.
